# Supplementary material for: Complete Mitochondrial Genome Sequence Structure and Phylogenetic Analysis of Choy Sum (Brassica rapa var. parachinensis)
Source: Int J Mol Sci. 2026 Jan 15;27(2):872. doi: 10.3390/ijms27020872 (PMC12841004; doi:10.3390/ijms27020872)
Supplement: Supplementary file 1 [file ijms-27-00872-s001.zip › Supplementary Table.xlsx]

## Sheet: Table S1
Table S1 Gene profile and organization of the choy sum mitochondrial genome.
Group of genes	Gene name	Length	Start codon	Stop codon	Amino acid
ATP synthase	atp1	1524	ATG	TAG	508
	atp4	579	ATG	TAA	193
	atp6	786	ATG	TAA	262
	atp8	477	ATG	TGA	159
	atp9	225	ATG	TGA	75
Cytohrome c biogenesis	ccmB	621	ATG	TAA	207
	ccmC	744	ATG	TGA	248
	ccmFc*	1329	ATG	CGA(TGA)	443
	ccmFn	1146	ATG	TGA	382
Ubichinol cytochrome c reductase	cob	1182	ATG	TGA	394
Cytochrome c oxidase	cox1	1584	ATG	TAA	528
	cox2#	-	-	-	-
	cox2	783	ATG	TAA	261
	cox3	798	ATG	TGA	266
Maturases	matR	1974	ATG	TAG	658
Transport membrance protein	mttB	360	ATG	TAG	120
NADH dehydrogenase	nad1****	978	ACG(ATG)	TAA	326
	nad2****	1467	ATG	TAA	489
	nad3	357	ATG	TAA	119
	nad4***	1488	ATG	TGA	496
	nad4L	303	ATG	TAA	101
	nad5****	2010	ATG	TAA	670
	nad6	618	ATG	TAA	206
	nad7****	1185	ATG	TAG	395
	nad9	573	ATG	TAA	191
Ribosomal proteins (LSU)	rpl10	225	ATG	TAG	75
	rpl16	249	ATG	TAA	83
	rpl2*	1050	ATG	TGA	350
	rpl5	558	ATG	TAA	186
Ribosomal proteins (SSU)	rps12	378	ATG	TGA	126
	rps14	303	ATG	TAG	101
	rps3*	1665	ATG	TAG	555
	rps4	1089	ATG	TAA	363
	rps7	447	ATG	TAA	149
Ribosomal RNAs	rrn18	1847	-	-	-
	rrn26	3176	-	-	-
	rrn5	121	-	-	-
Transfer RNAs	trnC-GCA	71	-	-	-
	trnD-GTC	74	-	-	-
	trnE-TTC	72	-	-	-
	trnG-GCC	72	-	-	-
	trnH-GTG	74	-	-	-
	trnH-GTG	74	-	-	-
	trnI-AAT*	69	-	-	-
	trnK-TTT	73	-	-	-
	trnL-CAA	85	-	-	-
	trnM-CAT	73	-	-	-
	trnM-CAT	74	-	-	-
	trnM-CAT	74	-	-	-
	trnN-GTT	72	-	-	-
	trnP-TGG	75	-	-	-
	trnQ-TTG	72	-	-	-
	trnS-GCT	88	-	-	-
	trnS-GGA	87	-	-	-
	trnS-TGA	87	-	-	-
	trnT-GGT*	69	-	-	-
	trnW-CCA	74	-	-	-
	trnY-GTA	83	-	-	-
	trnY-GTA	68	-	-	-
	trnY-GTA	68	-	-	-
Note: *: intron number; #: Pseudo gene.

## Sheet: Table S2
Table S2 Codon counts and RSCU in the choy sum mitochondrial PCGs.
AminoAcid	Symbol	Codon	Number	RSCU
*	Ter	UAA	16	1.4545
*	Ter	UAG	7	0.6364
*	Ter	UGA	10	0.9091
A	Ala	GCA	154	0.9595
A	Ala	GCC	149	0.9283
A	Ala	GCG	77	0.4798
A	Ala	GCU	262	1.6324
C	Cys	UGC	53	0.7737
C	Cys	UGU	84	1.2263
D	Asp	GAC	98	0.6384
D	Asp	GAU	209	1.3616
E	Glu	GAA	262	1.3436
E	Glu	GAG	128	0.6564
F	Phe	UUC	282	0.852
F	Phe	UUU	380	1.148
G	Gly	GGA	246	1.4513
G	Gly	GGC	87	0.5133
G	Gly	GGG	121	0.7139
G	Gly	GGU	224	1.3215
H	His	CAC	50	0.4219
H	His	CAU	187	1.5781
I	Ile	AUA	207	0.8381
I	Ile	AUC	206	0.834
I	Ile	AUU	328	1.3279
K	Lys	AAA	253	1.1962
K	Lys	AAG	170	0.8038
L	Leu	CUA	157	0.8946
L	Leu	CUC	110	0.6268
L	Leu	CUG	101	0.5755
L	Leu	CUU	218	1.2422
L	Leu	UUA	265	1.51
L	Leu	UUG	202	1.151
M	Met	AUG	270	1
N	Asn	AAC	93	0.6059
N	Asn	AAU	214	1.3941
P	Pro	CCA	145	1.109
P	Pro	CCC	96	0.7342
P	Pro	CCG	83	0.6348
P	Pro	CCU	199	1.522
Q	Gln	CAA	216	1.554
Q	Gln	CAG	62	0.446
R	Arg	AGA	157	1.5072
R	Arg	AGG	85	0.816
R	Arg	CGA	137	1.3152
R	Arg	CGC	54	0.5184
R	Arg	CGG	65	0.624
R	Arg	CGU	127	1.2192
S	Ser	AGC	102	0.715
S	Ser	AGU	157	1.1005
S	Ser	UCA	147	1.0304
S	Ser	UCC	138	0.9673
S	Ser	UCG	117	0.8201
S	Ser	UCU	195	1.3668
T	Thr	ACA	110	0.9148
T	Thr	ACC	123	1.0229
T	Thr	ACG	73	0.6071
T	Thr	ACU	175	1.4553
V	Val	GUA	186	1.2441
V	Val	GUC	113	0.7559
V	Val	GUG	127	0.8495
V	Val	GUU	172	1.1505
W	Trp	UGG	147	1
Y	Tyr	UAC	73	0.4916
Y	Tyr	UAU	224	1.5084

## Sheet: Table S3
Table S3 Simple sequence repeat analysis of the choy sum mitochondrial genome.
#Chr1	Chr2	Type	Alignment length	Similarity	Start1	End1	Start2	End2	Evalue
chr1	chr1	F	2427	100	82649	85075	1	2427	0
chr1	chr1	F	312	99.038	199773	200083	112553	112864	2.92e-158
chr1	chr1	P	308	99.675	175350	175657	95989	96296	6.28e-160
chr1	chr1	P	284	91.197	112766	113046	27732	28009	8.78e-104
chr1	chr1	F	268	96.269	140841	141108	58916	59183	1.10e-122
chr1	chr1	P	254	85.433	169939	170191	26849	27077	1.20e-62
chr1	chr1	P	232	99.569	185864	186095	119231	119462	1.11e-117
chr1	chr1	F	168	92.857	165792	165957	25907	26071	4.32e-62
chr1	chr1	P	154	84.416	138305	138443	6663	6816	1.62e-31
chr1	chr1	P	152	98.684	120807	120957	37177	37328	5.52e-71
chr1	chr1	P	150	78	218621	218766	131858	132006	4.61e-17
chr1	chr1	P	147	99.32	214695	214841	203231	203376	7.13e-70
chr1	chr1	F	140	98.571	60815	60954	28035	28174	7.18e-65
chr1	chr1	F	132	100	110636	110767	25879	26010	9.29e-64
chr1	chr1	P	117	82.906	218623	218737	43633	43741	2.75e-19
chr1	chr1	F	114	76.316	104759	104871	37394	37507	3.61e-08
chr1	chr1	P	110	91.818	85175	85284	42372	42481	1.61e-36
chr1	chr1	F	107	88.785	165792	165896	110664	110767	3.51e-28
chr1	chr1	F	106	91.509	209747	209852	119414	119519	2.70e-34
chr1	chr1	F	106	78.302	28185	28287	28125	28225	1.00e-08
chr1	chr1	P	99	95.96	199985	200083	27911	28009	9.63e-39
chr1	chr1	F	93	80.645	60905	60995	28185	28272	7.77e-10
chr1	chr1	F	91	93.407	167960	168050	36902	36991	2.10e-30
chr1	chr1	P	86	82.558	113770	113854	57125	57207	4.64e-12
chr1	chr1	P	85	84.706	141116	141200	112025	112107	2.14e-15
chr1	chr1	P	82	85.366	112028	112107	141116	141197	2.14e-15
chr1	chr1	P	81	96.296	211312	211392	27081	27161	2.10e-30
chr1	chr1	P	81	80.247	167812	167886	2319	2399	4.67e-07
chr1	chr1	P	81	80.247	167812	167886	84967	85047	4.67e-07
chr1	chr1	F	79	97.468	199671	199749	103557	103635	5.84e-31
chr1	chr1	P	79	97.468	219086	219164	114511	114588	2.10e-30
chr1	chr1	F	79	87.342	71660	71738	33571	33646	1.66e-16
chr1	chr1	P	78	100	163891	163968	51696	51773	9.70e-34
chr1	chr1	P	78	100	165949	166026	126072	126149	9.70e-34
chr1	chr1	F	78	83.333	131888	131964	43633	43709	1.67e-11
chr1	chr1	F	77	81.818	170754	170829	167669	167745	2.79e-09
chr1	chr1	F	77	81.818	187526	187598	69031	69106	3.61e-08
chr1	chr1	F	76	98.684	119192	119267	119153	119228	5.84e-31
chr1	chr1	P	75	81.333	84976	85050	167809	167877	4.67e-07
chr1	chr1	P	75	81.333	2328	2402	167809	167877	4.67e-07
chr1	chr1	F	74	81.081	209109	209180	205977	206048	4.67e-07
chr1	chr1	P	73	93.151	215740	215807	16921	16993	5.92e-21
chr1	chr1	F	72	87.5	185669	185735	141106	141177	9.98e-14
chr1	chr1	P	71	94.366	69039	69109	28198	28265	4.58e-22
chr1	chr1	P	71	87.324	69039	69109	60920	60988	2.77e-14
chr1	chr1	P	68	85.294	165543	165610	77304	77370	6.00e-11
chr1	chr1	P	67	86.567	74080	74143	22209	22275	1.67e-11
chr1	chr1	P	67	86.567	187535	187598	60923	60988	1.67e-11
chr1	chr1	P	66	87.879	163635	163692	103108	103173	1.67e-11
chr1	chr1	F	65	95.385	175657	175721	51621	51685	1.65e-21
chr1	chr1	P	65	93.846	41313	41377	149293	149357	7.66e-20
chr1	chr1	P	65	92.308	28186	28249	79053	79117	1.28e-17
chr1	chr1	F	65	89.231	79061	79125	69066	69128	2.77e-14
chr1	chr1	P	65	83.077	200601	200662	22210	22274	4.67e-07
chr1	chr1	P	62	100	186059	186120	119128	119189	7.60e-25
chr1	chr1	F	62	96.774	200601	200662	74081	74142	1.65e-21
chr1	chr1	P	59	96.61	149299	149357	41313	41371	7.66e-20
chr1	chr1	P	59	96.61	77300	77358	12120	12177	2.75e-19
chr1	chr1	P	59	94.915	79059	79117	28186	28243	1.28e-17
chr1	chr1	P	58	94.828	60936	60992	23558	23614	4.61e-17
chr1	chr1	P	58	93.103	84532	84589	4077	4134	5.96e-16
chr1	chr1	P	58	93.103	1884	1941	4077	4134	5.96e-16
chr1	chr1	F	58	84.483	42093	42147	2161	2217	1.68e-06
chr1	chr1	F	58	84.483	84809	84865	42093	42147	1.68e-06
chr1	chr1	P	57	96.491	187465	187521	199356	199412	9.91e-19
chr1	chr1	P	57	85.965	132469	132522	64245	64301	1.30e-07
chr1	chr1	F	57	84.211	147697	147752	71682	71738	1.68e-06
chr1	chr1	P	57	84.211	199384	199440	156616	156671	1.68e-06
chr1	chr1	F	56	98.214	147778	147833	13707	13762	7.66e-20
chr1	chr1	P	56	89.286	205095	205150	179320	179375	1.67e-11
chr1	chr1	P	54	98.148	199359	199412	187465	187518	9.91e-19
chr1	chr1	P	53	98.113	51724	51776	29074	29126	3.56e-18
chr1	chr1	P	53	90.566	179323	179375	205095	205147	1.67e-11
chr1	chr1	F	53	90.566	88108	88158	29079	29131	6.00e-11
chr1	chr1	F	53	88.679	175876	175927	2262	2314	2.79e-09
chr1	chr1	F	53	88.679	175876	175927	84910	84962	2.79e-09
chr1	chr1	P	52	96.154	4083	4134	1884	1935	5.96e-16
chr1	chr1	P	52	96.154	65599	65650	21799	21850	5.96e-16
chr1	chr1	P	52	96.154	4083	4134	84532	84583	5.96e-16
chr1	chr1	F	52	94.231	71573	71623	71537	71588	9.98e-14
chr1	chr1	F	51	98.039	145779	145829	119671	119721	4.61e-17
chr1	chr1	F	51	94.118	65568	65617	33566	33615	3.59e-13
chr1	chr1	P	51	86.275	167801	167851	120210	120260	4.67e-07
chr1	chr1	F	50	100	163891	163940	29077	29126	3.56e-18
chr1	chr1	P	50	100	29077	29126	51724	51773	3.56e-18
chr1	chr1	F	50	94	60905	60954	28156	28203	1.29e-12
chr1	chr1	F	50	94	49129	49177	49101	49150	1.29e-12
chr1	chr1	F	50	86	200891	200940	75146	75195	1.68e-06
chr1	chr1	P	49	100	101871	101919	10307	10355	1.28e-17
chr1	chr1	P	49	95.918	209747	209795	185864	185912	2.77e-14
chr1	chr1	F	48	97.917	71660	71707	65573	65619	7.71e-15
chr1	chr1	F	48	91.667	163893	163940	88108	88153	7.77e-10
chr1	chr1	P	48	91.667	51724	51771	88108	88153	7.77e-10
chr1	chr1	P	48	87.5	196156	196201	157864	157911	1.68e-06
chr1	chr1	P	48	87.5	195904	195949	156620	156665	6.05e-06
chr1	chr1	P	47	93.617	85094	85140	42445	42491	1.67e-11
chr1	chr1	F	47	93.617	154867	154912	101447	101493	6.00e-11
chr1	chr1	F	47	93.617	170361	170406	160367	160412	6.00e-11
chr1	chr1	P	47	93.617	212097	212140	160367	160413	2.16e-10
chr1	chr1	P	46	100	199111	199156	74450	74495	5.96e-16
chr1	chr1	F	46	95.652	163886	163931	159770	159814	4.64e-12
chr1	chr1	F	45	100	166887	166931	160014	160058	2.14e-15
chr1	chr1	P	45	97.778	51355	51399	4046	4090	9.98e-14
chr1	chr1	F	45	97.778	215037	215080	209251	209295	3.59e-13
chr1	chr1	P	45	95.556	154873	154916	29882	29926	1.67e-11
chr1	chr1	F	44	93.182	79046	79088	68978	69020	2.79e-09
chr1	chr1	P	44	93.182	163935	163976	160357	160400	2.79e-09
chr1	chr1	P	43	95.349	154877	154919	51689	51731	6.00e-11
chr1	chr1	P	43	95.349	28260	28300	304	346	2.16e-10
chr1	chr1	P	43	95.349	82952	82994	28260	28300	2.16e-10
chr1	chr1	F	43	93.023	160367	160409	29887	29927	1.00e-08
chr1	chr1	P	42	97.619	159776	159817	51730	51771	4.64e-12
chr1	chr1	F	42	97.619	212101	212142	101454	101495	4.64e-12
chr1	chr1	P	42	97.619	51733	51774	159773	159814	4.64e-12
chr1	chr1	P	42	97.619	60920	60960	305	346	1.67e-11
chr1	chr1	P	42	97.619	82953	82994	60920	60960	1.67e-11
chr1	chr1	P	42	95.238	6201	6240	65592	65633	7.77e-10
chr1	chr1	P	42	95.238	160367	160408	154873	154912	7.77e-10
chr1	chr1	P	42	92.857	160367	160408	101454	101493	3.61e-08
chr1	chr1	P	41	100	170361	170401	154872	154912	3.59e-13
chr1	chr1	P	41	100	212101	212141	170360	170400	3.59e-13
chr1	chr1	P	41	97.561	212101	212141	29886	29926	1.67e-11
chr1	chr1	F	41	97.561	170360	170400	29886	29926	1.67e-11
chr1	chr1	F	41	97.561	164664	164704	100377	100417	1.67e-11
chr1	chr1	P	41	97.561	170360	170400	101454	101494	1.67e-11
chr1	chr1	P	41	95.122	101454	101494	29886	29926	7.77e-10
chr1	chr1	F	41	95.122	51692	51731	29882	29922	2.79e-09
chr1	chr1	P	41	92.683	43400	43440	28166	28206	3.61e-08
chr1	chr1	F	41	92.683	209453	209493	209339	209379	3.61e-08
chr1	chr1	P	41	90.244	194372	194412	104376	104416	1.68e-06
chr1	chr1	P	41	90.244	28241	28279	23546	23586	6.05e-06
chr1	chr1	F	40	100	44660	44699	16929	16968	1.29e-12
chr1	chr1	P	40	100	215760	215799	44660	44699	1.29e-12
chr1	chr1	F	40	100	212101	212140	154873	154912	1.29e-12
chr1	chr1	P	40	97.5	79078	79117	28157	28196	6.00e-11
chr1	chr1	P	40	97.5	51692	51731	154877	154916	6.00e-11
chr1	chr1	F	40	92.5	219736	219775	1766	1805	1.30e-07
chr1	chr1	F	40	92.5	219736	219775	84414	84453	1.30e-07
chr1	chr1	F	39	100	159776	159814	29079	29117	4.64e-12
chr1	chr1	P	39	100	212105	212143	51693	51731	4.64e-12
chr1	chr1	P	39	97.436	48876	48914	121078	121116	2.16e-10
chr1	chr1	P	39	94.872	54374	54412	310	347	3.61e-08
chr1	chr1	P	39	94.872	187561	187598	28172	28209	3.61e-08
chr1	chr1	P	39	94.872	82958	82995	54374	54412	3.61e-08
chr1	chr1	F	39	94.872	202110	202148	191671	191708	3.61e-08
chr1	chr1	P	39	92.308	43402	43440	28137	28175	4.67e-07
chr1	chr1	P	38	100	42454	42491	85094	85131	1.67e-11
chr1	chr1	P	38	97.368	101458	101495	51694	51731	7.77e-10
chr1	chr1	P	38	94.737	199346	199383	23581	23618	3.61e-08
chr1	chr1	P	38	94.737	23584	23621	199343	199380	3.61e-08
chr1	chr1	F	38	94.737	60920	60956	54375	54412	1.30e-07
chr1	chr1	F	38	94.737	195539	195576	147639	147675	1.30e-07
chr1	chr1	P	38	92.105	60917	60954	43403	43440	1.68e-06
chr1	chr1	P	38	92.105	6205	6242	147636	147673	1.68e-06
chr1	chr1	P	38	92.105	104379	104416	194372	194409	1.68e-06
chr1	chr1	F	37	100	170360	170396	51695	51731	6.00e-11
chr1	chr1	F	37	100	163933	163969	154877	154913	6.00e-11
chr1	chr1	F	37	97.297	85175	85211	85104	85140	2.79e-09
chr1	chr1	F	37	97.297	119231	119267	119153	119189	2.79e-09
chr1	chr1	P	37	97.297	186059	186095	119192	119228	2.79e-09
chr1	chr1	F	37	97.297	187857	187892	6924	6960	1.00e-08
chr1	chr1	P	37	91.892	196516	196552	23225	23261	6.05e-06
chr1	chr1	P	36	100	121081	121116	48876	48911	2.16e-10
chr1	chr1	F	36	100	160308	160343	159071	159106	2.16e-10
chr1	chr1	P	36	100	170361	170396	163933	163968	2.16e-10
chr1	chr1	F	36	100	212105	212140	163933	163968	2.16e-10
chr1	chr1	P	36	97.222	163933	163968	29887	29922	1.00e-08
chr1	chr1	F	36	97.222	163933	163968	101458	101493	1.00e-08
chr1	chr1	F	36	97.222	211707	211742	137708	137743	1.00e-08
chr1	chr1	F	36	94.444	165575	165610	12139	12174	4.67e-07
chr1	chr1	F	36	94.444	54375	54410	28140	28174	1.68e-06
chr1	chr1	F	36	94.444	54375	54410	28169	28203	1.68e-06
chr1	chr1	F	36	94.444	54375	54410	28260	28294	1.68e-06
chr1	chr1	F	36	94.444	196507	196541	54367	54402	1.68e-06
chr1	chr1	P	35	100	28169	28203	312	346	7.77e-10
chr1	chr1	P	35	100	28140	28174	312	346	7.77e-10
chr1	chr1	P	35	100	65599	65633	6201	6235	7.77e-10
chr1	chr1	F	35	100	28260	28294	28140	28174	7.77e-10
chr1	chr1	P	35	100	82960	82994	28140	28174	7.77e-10
chr1	chr1	F	35	100	28260	28294	28169	28203	7.77e-10
chr1	chr1	P	35	100	82960	82994	28169	28203	7.77e-10
chr1	chr1	F	35	100	60920	60954	28260	28294	7.77e-10
chr1	chr1	P	35	100	88119	88153	51724	51758	7.77e-10
chr1	chr1	F	35	100	95345	95379	77374	77408	7.77e-10
chr1	chr1	F	35	100	187376	187410	186336	186370	7.77e-10
chr1	chr1	F	35	97.143	21816	21850	6201	6235	3.61e-08
chr1	chr1	F	35	97.143	217760	217794	78816	78850	3.61e-08
chr1	chr1	F	35	94.286	151550	151584	975	1009	1.68e-06
chr1	chr1	F	35	94.286	151550	151584	83623	83657	1.68e-06
chr1	chr1	F	34	100	206048	206081	37438	37471	2.79e-09
chr1	chr1	F	34	100	160367	160400	51696	51729	2.79e-09
chr1	chr1	P	34	100	160367	160400	163935	163968	2.79e-09
chr1	chr1	F	34	97.059	196513	196546	28139	28172	1.30e-07
chr1	chr1	F	34	97.059	196513	196546	28168	28201	1.30e-07
chr1	chr1	P	34	97.059	80992	81025	40637	40670	1.30e-07
chr1	chr1	F	34	97.059	196513	196546	60919	60952	1.30e-07
chr1	chr1	P	34	97.059	187565	187598	28143	28175	4.67e-07
chr1	chr1	P	34	97.059	187843	187875	147805	147838	4.67e-07
chr1	chr1	P	34	94.118	24051	24084	24051	24084	6.05e-06
chr1	chr1	P	34	94.118	177621	177654	87670	87703	6.05e-06
chr1	chr1	P	34	94.118	87673	87706	177618	177651	6.05e-06
chr1	chr1	P	33	100	195542	195574	6205	6237	1.00e-08
chr1	chr1	F	33	96.97	23229	23261	312	344	4.67e-07
chr1	chr1	P	33	96.97	196514	196546	314	346	4.67e-07
chr1	chr1	F	33	96.97	82960	82992	23229	23261	4.67e-07
chr1	chr1	P	33	96.97	60922	60954	23229	23261	4.67e-07
chr1	chr1	P	33	96.97	28262	28294	23229	23261	4.67e-07
chr1	chr1	P	33	96.97	28171	28203	23229	23261	4.67e-07
chr1	chr1	P	33	96.97	28142	28174	23229	23261	4.67e-07
chr1	chr1	F	33	96.97	196514	196546	28260	28292	4.67e-07
chr1	chr1	P	33	96.97	187566	187598	54378	54410	4.67e-07
chr1	chr1	P	33	96.97	196514	196546	82962	82994	4.67e-07
chr1	chr1	F	33	96.97	187566	187598	312	343	1.68e-06
chr1	chr1	P	33	96.97	187566	187598	28263	28294	1.68e-06
chr1	chr1	F	33	96.97	187566	187598	82960	82991	1.68e-06
chr1	chr1	F	32	100	111199	111230	16743	16774	3.61e-08
chr1	chr1	P	32	100	69080	69111	54373	54404	3.61e-08
chr1	chr1	F	32	100	209577	209608	100331	100362	3.61e-08
chr1	chr1	F	32	100	147701	147732	106406	106437	3.61e-08
chr1	chr1	P	32	96.875	147642	147673	6205	6236	1.68e-06
chr1	chr1	P	32	96.875	50606	50637	23595	23626	1.68e-06
chr1	chr1	F	32	96.875	50607	50638	29638	29669	1.68e-06
chr1	chr1	P	31	100	29638	29668	23595	23625	1.30e-07
chr1	chr1	P	31	100	79078	79108	28137	28167	1.30e-07
chr1	chr1	P	31	100	79078	79108	60917	60947	1.30e-07
chr1	chr1	F	31	100	195544	195574	65599	65629	1.30e-07
chr1	chr1	P	31	100	40640	40670	80992	81022	1.30e-07
chr1	chr1	P	31	100	186071	186101	111917	111947	1.30e-07
chr1	chr1	F	31	100	119147	119177	111917	111947	1.30e-07
chr1	chr1	P	31	96.774	195544	195574	21820	21850	6.05e-06
chr1	chr1	P	31	96.774	95327	95357	25344	25374	6.05e-06
chr1	chr1	F	31	96.774	147643	147673	65599	65629	6.05e-06
chr1	chr1	F	31	96.774	102415	102445	74598	74628	6.05e-06
chr1	chr1	P	31	96.774	180080	180110	167962	167992	6.05e-06
chr1	chr1	P	30	100	39447	39476	36216	36245	4.67e-07
chr1	chr1	P	30	100	79076	79105	54375	54404	4.67e-07
Note: F: forward; P: palindromic; R: reverse; C: complement.

## Sheet: Table S4
Table S4 Dispersed repeats analysis of the choy sum mitochondrial genome.
Repeats	3	4	5	6	7	8	9	10	11	12	13	14	15	16	total
A	-	-	-	-	-	-	-	8	1	-	-	1	-	2	12
C	-	-	-	-	-	-	-	2							2
T	-	-	-	-	-	-	-	4	1	-	1				6
AG	-	-	2												2
AT	-	-	2												2
CT	-	-	1												1
TA	-	-	2												2
TC	-	-	3	1											4
CTT	-	-	-	-	-	1									1
GTT	-	1													1
TTC	-	3													3
AAAC	2														2
AAAT	1														1
AAGA	3														3
AATG	1	1													2
AGTG	1														1
CATT	1														1
GCCG	1														1
GTTC	1														1
TCAT	1														1
TTCA	1														1
TTCT	1														1
TTTA	2														2
TTTG	1														1
CTAGT	1														1

## Sheet: Table S5
Table S5 Tandem repeats analysis of the choy sum mitochondrial genome.
NO.	Repeat sequence	Size	Copy	Percent matches	Start	End
1	CTT	3	8.3	100	4183	4207
2	AAAGGAGAGGTGCTTTAGCAACTCGACTG	29	3.1	98	28136	28225
3	GCTTTCTTGGTTTGATGAGCTTATACAC	27	2.7	95	49104	49177
4	TGAACTGATAGC	12	2.1	100	61927	61951
5	TCGAGATCTTTGAACCTTTCAG	22	2.2	96	69117	69165
6	AGAAGAAGGTTGACTCGGCAATCTCAATTTCGTATG	36	2.4	94	71537	71623
7	ATGTTAGTGTTCAGTATATC	20	1.9	100	71739	71776
8	CTCGAGGAACGC	12	2.2	100	88939	88965
9	CGGAGGCGGGTAAG	14	2.1	100	116459	116488
10	AGATTTTACAAATGGTCTG	19	2.1	100	118977	119015
11	TATCAATTTCATAAGAGAAGAAAGATCGTTTTTTTAAAT	39	2.8	100	119157	119267
12	ATATATCCATTCTCATA	17	2.3	95	138230	138268
13	TTCCATCAAGAAGGTACC	18	2.4	84	144510	144551
14	TAGAAAACTGGCATC	15	2	100	147080	147109
15	AAGGAGGAACCCAGCTTATCCCCTCTCAGAGGAG	34	2		88	186199
16	TCTTTTCTTGCTCTT	15	2.1		94	191598
17	AACAGATAACAACAGCATATT	21	2.7		100	205173

## Sheet: Table S6
Tatle S5 Ka/Ks ratios of 32 PCGs between choy sumand seven Brassicaceae species.
Ka/Ks	Gene	Vs
0	atp1	Brassica_campestris_var._parachinensis vs NC_008285.1
0	atp1	Brassica_campestris_var._parachinensis vs NC_016118.1
0	atp1	Brassica_campestris_var._parachinensis vs NC_016120.1
NA	atp1	Brassica_campestris_var._parachinensis vs NC_016123.1
0	atp1	Brassica_campestris_var._parachinensis vs NC_029182.1
0.126836	atp1	Brassica_campestris_var._parachinensis vs NC_037304.1
NA	atp1	Brassica_campestris_var._parachinensis vs PP579759.1
NA	atp4	Brassica_campestris_var._parachinensis vs NC_008285.1
NA	atp4	Brassica_campestris_var._parachinensis vs NC_016118.1
NA	atp4	Brassica_campestris_var._parachinensis vs NC_016120.1
NA	atp4	Brassica_campestris_var._parachinensis vs NC_016123.1
NA	atp4	Brassica_campestris_var._parachinensis vs NC_029182.1
0.569582	atp4	Brassica_campestris_var._parachinensis vs NC_037304.1
NA	atp4	Brassica_campestris_var._parachinensis vs PP579759.1
NA	atp6	Brassica_campestris_var._parachinensis vs NC_008285.1
NA	atp6	Brassica_campestris_var._parachinensis vs NC_016118.1
NA	atp6	Brassica_campestris_var._parachinensis vs NC_016120.1
NA	atp6	Brassica_campestris_var._parachinensis vs NC_016123.1
NA	atp6	Brassica_campestris_var._parachinensis vs NC_029182.1
0.528343	atp6	Brassica_campestris_var._parachinensis vs NC_037304.1
NA	atp6	Brassica_campestris_var._parachinensis vs PP579759.1
NA	atp8	Brassica_campestris_var._parachinensis vs NC_008285.1
NA	atp8	Brassica_campestris_var._parachinensis vs NC_016118.1
NA	atp8	Brassica_campestris_var._parachinensis vs NC_016120.1
NA	atp8	Brassica_campestris_var._parachinensis vs NC_016123.1
NA	atp8	Brassica_campestris_var._parachinensis vs NC_029182.1
0.0970382	atp8	Brassica_campestris_var._parachinensis vs NC_037304.1
NA	atp8	Brassica_campestris_var._parachinensis vs PP579759.1
NA	atp9	Brassica_campestris_var._parachinensis vs NC_008285.1
NA	atp9	Brassica_campestris_var._parachinensis vs NC_016118.1
NA	atp9	Brassica_campestris_var._parachinensis vs NC_016120.1
NA	atp9	Brassica_campestris_var._parachinensis vs NC_016123.1
NA	atp9	Brassica_campestris_var._parachinensis vs NC_029182.1
0	atp9	Brassica_campestris_var._parachinensis vs NC_037304.1
NA	atp9	Brassica_campestris_var._parachinensis vs PP579759.1
NA	ccmB	Brassica_campestris_var._parachinensis vs NC_008285.1
NA	ccmB	Brassica_campestris_var._parachinensis vs NC_016118.1
NA	ccmB	Brassica_campestris_var._parachinensis vs NC_016120.1
NA	ccmB	Brassica_campestris_var._parachinensis vs NC_016123.1
NA	ccmB	Brassica_campestris_var._parachinensis vs NC_029182.1
0.530435	ccmB	Brassica_campestris_var._parachinensis vs NC_037304.1
NA	ccmB	Brassica_campestris_var._parachinensis vs PP579759.1
NA	ccmC	Brassica_campestris_var._parachinensis vs NC_008285.1
NA	ccmC	Brassica_campestris_var._parachinensis vs NC_016118.1
NA	ccmC	Brassica_campestris_var._parachinensis vs NC_016120.1
NA	ccmC	Brassica_campestris_var._parachinensis vs NC_016123.1
NA	ccmC	Brassica_campestris_var._parachinensis vs NC_029182.1
1.43378	ccmC	Brassica_campestris_var._parachinensis vs NC_037304.1
NA	ccmC	Brassica_campestris_var._parachinensis vs PP579759.1
NA	ccmFc	Brassica_campestris_var._parachinensis vs NC_008285.1
NA	ccmFc	Brassica_campestris_var._parachinensis vs NC_016118.1
0.120243	ccmFc	Brassica_campestris_var._parachinensis vs NC_016120.1
NA	ccmFc	Brassica_campestris_var._parachinensis vs NC_016123.1
NA	ccmFc	Brassica_campestris_var._parachinensis vs NC_029182.1
0.319337	ccmFc	Brassica_campestris_var._parachinensis vs NC_037304.1
NA	ccmFc	Brassica_campestris_var._parachinensis vs PP579759.1
NA	ccmFn	Brassica_campestris_var._parachinensis vs NC_008285.1
NA	ccmFn	Brassica_campestris_var._parachinensis vs NC_016118.1
NA	ccmFn	Brassica_campestris_var._parachinensis vs NC_016120.1
NA	ccmFn	Brassica_campestris_var._parachinensis vs NC_016123.1
NA	ccmFn	Brassica_campestris_var._parachinensis vs NC_029182.1
1.02878	ccmFn	Brassica_campestris_var._parachinensis vs NC_037304.1
0.703999	ccmFn	Brassica_campestris_var._parachinensis vs PP579759.1
NA	cob	Brassica_campestris_var._parachinensis vs NC_008285.1
NA	cob	Brassica_campestris_var._parachinensis vs NC_016118.1
NA	cob	Brassica_campestris_var._parachinensis vs NC_016120.1
NA	cob	Brassica_campestris_var._parachinensis vs NC_016123.1
NA	cob	Brassica_campestris_var._parachinensis vs NC_029182.1
0	cob	Brassica_campestris_var._parachinensis vs NC_037304.1
NA	cob	Brassica_campestris_var._parachinensis vs PP579759.1
0.315488	cox1	Brassica_campestris_var._parachinensis vs NC_008285.1
NA	cox1	Brassica_campestris_var._parachinensis vs NC_016118.1
0	cox1	Brassica_campestris_var._parachinensis vs NC_016120.1
NA	cox1	Brassica_campestris_var._parachinensis vs NC_016123.1
0	cox1	Brassica_campestris_var._parachinensis vs NC_029182.1
0	cox1	Brassica_campestris_var._parachinensis vs NC_037304.1
NA	cox1	Brassica_campestris_var._parachinensis vs PP579759.1
NA	cox2	Brassica_campestris_var._parachinensis vs NC_008285.1
NA	cox2	Brassica_campestris_var._parachinensis vs NC_016118.1
NA	cox2	Brassica_campestris_var._parachinensis vs NC_016120.1
NA	cox2	Brassica_campestris_var._parachinensis vs NC_016123.1
NA	cox2	Brassica_campestris_var._parachinensis vs NC_029182.1
1.82616	cox2	Brassica_campestris_var._parachinensis vs NC_037304.1
NA	cox2	Brassica_campestris_var._parachinensis vs PP579759.1
NA	cox3	Brassica_campestris_var._parachinensis vs NC_008285.1
NA	cox3	Brassica_campestris_var._parachinensis vs NC_016118.1
NA	cox3	Brassica_campestris_var._parachinensis vs NC_016120.1
NA	cox3	Brassica_campestris_var._parachinensis vs NC_016123.1
NA	cox3	Brassica_campestris_var._parachinensis vs NC_029182.1
0.287613	cox3	Brassica_campestris_var._parachinensis vs NC_037304.1
NA	cox3	Brassica_campestris_var._parachinensis vs PP579759.1
NA	matR	Brassica_campestris_var._parachinensis vs NC_008285.1
NA	matR	Brassica_campestris_var._parachinensis vs NC_016118.1
NA	matR	Brassica_campestris_var._parachinensis vs NC_016120.1
NA	matR	Brassica_campestris_var._parachinensis vs NC_016123.1
NA	matR	Brassica_campestris_var._parachinensis vs NC_029182.1
0.158566	matR	Brassica_campestris_var._parachinensis vs NC_037304.1
NA	matR	Brassica_campestris_var._parachinensis vs PP579759.1
NA	mttB	Brassica_campestris_var._parachinensis vs NC_008285.1
NA	mttB	Brassica_campestris_var._parachinensis vs NC_016118.1
NA	mttB	Brassica_campestris_var._parachinensis vs NC_016120.1
NA	mttB	Brassica_campestris_var._parachinensis vs NC_016123.1
NA	mttB	Brassica_campestris_var._parachinensis vs NC_029182.1
NA	mttB	Brassica_campestris_var._parachinensis vs NC_037304.1
NA	mttB	Brassica_campestris_var._parachinensis vs PP579759.1
NA	nad1	Brassica_campestris_var._parachinensis vs NC_008285.1
NA	nad1	Brassica_campestris_var._parachinensis vs NC_016118.1
NA	nad1	Brassica_campestris_var._parachinensis vs NC_016120.1
NA	nad1	Brassica_campestris_var._parachinensis vs NC_016123.1
0.732737	nad1	Brassica_campestris_var._parachinensis vs NC_029182.1
0.11581	nad1	Brassica_campestris_var._parachinensis vs NC_037304.1
NA	nad1	Brassica_campestris_var._parachinensis vs PP579759.1
NA	nad2	Brassica_campestris_var._parachinensis vs NC_008285.1
NA	nad2	Brassica_campestris_var._parachinensis vs NC_016118.1
NA	nad2	Brassica_campestris_var._parachinensis vs NC_016120.1
NA	nad2	Brassica_campestris_var._parachinensis vs NC_016123.1
0.927349	nad2	Brassica_campestris_var._parachinensis vs NC_029182.1
0.245207	nad2	Brassica_campestris_var._parachinensis vs NC_037304.1
NA	nad2	Brassica_campestris_var._parachinensis vs PP579759.1
NA	nad3	Brassica_campestris_var._parachinensis vs NC_008285.1
NA	nad3	Brassica_campestris_var._parachinensis vs NC_016118.1
0.228879	nad3	Brassica_campestris_var._parachinensis vs NC_016120.1
NA	nad3	Brassica_campestris_var._parachinensis vs NC_016123.1
0.228879	nad3	Brassica_campestris_var._parachinensis vs NC_029182.1
0	nad3	Brassica_campestris_var._parachinensis vs NC_037304.1
NA	nad3	Brassica_campestris_var._parachinensis vs PP579759.1
NA	nad4	Brassica_campestris_var._parachinensis vs NC_008285.1
NA	nad4	Brassica_campestris_var._parachinensis vs NC_016118.1
NA	nad4	Brassica_campestris_var._parachinensis vs NC_016120.1
NA	nad4	Brassica_campestris_var._parachinensis vs NC_016123.1
NA	nad4	Brassica_campestris_var._parachinensis vs NC_029182.1
0.298059	nad4	Brassica_campestris_var._parachinensis vs NC_037304.1
NA	nad4	Brassica_campestris_var._parachinensis vs PP579759.1
NA	nad4L	Brassica_campestris_var._parachinensis vs NC_008285.1
NA	nad4L	Brassica_campestris_var._parachinensis vs NC_016118.1
NA	nad4L	Brassica_campestris_var._parachinensis vs NC_016120.1
NA	nad4L	Brassica_campestris_var._parachinensis vs NC_016123.1
NA	nad4L	Brassica_campestris_var._parachinensis vs NC_029182.1
0.307374	nad4L	Brassica_campestris_var._parachinensis vs NC_037304.1
NA	nad4L	Brassica_campestris_var._parachinensis vs PP579759.1
NA	nad5	Brassica_campestris_var._parachinensis vs NC_008285.1
NA	nad5	Brassica_campestris_var._parachinensis vs NC_016118.1
0	nad5	Brassica_campestris_var._parachinensis vs NC_016120.1
NA	nad5	Brassica_campestris_var._parachinensis vs NC_016123.1
0.188738	nad5	Brassica_campestris_var._parachinensis vs NC_029182.1
0.169205	nad5	Brassica_campestris_var._parachinensis vs NC_037304.1
0.436476	nad5	Brassica_campestris_var._parachinensis vs PP579759.1
NA	nad6	Brassica_campestris_var._parachinensis vs NC_008285.1
NA	nad6	Brassica_campestris_var._parachinensis vs NC_016118.1
NA	nad6	Brassica_campestris_var._parachinensis vs NC_016120.1
NA	nad6	Brassica_campestris_var._parachinensis vs NC_016123.1
NA	nad6	Brassica_campestris_var._parachinensis vs NC_029182.1
0	nad6	Brassica_campestris_var._parachinensis vs NC_037304.1
NA	nad6	Brassica_campestris_var._parachinensis vs PP579759.1
NA	nad7	Brassica_campestris_var._parachinensis vs NC_008285.1
NA	nad7	Brassica_campestris_var._parachinensis vs NC_016118.1
NA	nad7	Brassica_campestris_var._parachinensis vs NC_016120.1
NA	nad7	Brassica_campestris_var._parachinensis vs NC_016123.1
0.35917	nad7	Brassica_campestris_var._parachinensis vs NC_029182.1
NA	nad7	Brassica_campestris_var._parachinensis vs NC_037304.1
NA	nad7	Brassica_campestris_var._parachinensis vs PP579759.1
NA	nad9	Brassica_campestris_var._parachinensis vs NC_008285.1
NA	nad9	Brassica_campestris_var._parachinensis vs NC_016118.1
NA	nad9	Brassica_campestris_var._parachinensis vs NC_016120.1
NA	nad9	Brassica_campestris_var._parachinensis vs NC_016123.1
NA	nad9	Brassica_campestris_var._parachinensis vs NC_029182.1
0.181723	nad9	Brassica_campestris_var._parachinensis vs NC_037304.1
NA	nad9	Brassica_campestris_var._parachinensis vs PP579759.1
NA	rpl16	Brassica_campestris_var._parachinensis vs NC_008285.1
NA	rpl16	Brassica_campestris_var._parachinensis vs NC_016118.1
NA	rpl16	Brassica_campestris_var._parachinensis vs NC_016120.1
NA	rpl16	Brassica_campestris_var._parachinensis vs NC_016123.1
NA	rpl16	Brassica_campestris_var._parachinensis vs NC_029182.1
0	rpl16	Brassica_campestris_var._parachinensis vs NC_037304.1
NA	rpl16	Brassica_campestris_var._parachinensis vs PP579759.1
NA	rpl2	Brassica_campestris_var._parachinensis vs NC_008285.1
NA	rpl2	Brassica_campestris_var._parachinensis vs NC_016118.1
NA	rpl2	Brassica_campestris_var._parachinensis vs NC_016120.1
NA	rpl2	Brassica_campestris_var._parachinensis vs NC_016123.1
1.83784	rpl2	Brassica_campestris_var._parachinensis vs NC_029182.1
1.14177	rpl2	Brassica_campestris_var._parachinensis vs NC_037304.1
NA	rpl2	Brassica_campestris_var._parachinensis vs PP579759.1
NA	rpl5	Brassica_campestris_var._parachinensis vs NC_008285.1
NA	rpl5	Brassica_campestris_var._parachinensis vs NC_016118.1
NA	rpl5	Brassica_campestris_var._parachinensis vs NC_016120.1
NA	rpl5	Brassica_campestris_var._parachinensis vs NC_016123.1
NA	rpl5	Brassica_campestris_var._parachinensis vs NC_029182.1
0.053688	rpl5	Brassica_campestris_var._parachinensis vs NC_037304.1
NA	rpl5	Brassica_campestris_var._parachinensis vs PP579759.1
NA	rps12	Brassica_campestris_var._parachinensis vs NC_008285.1
NA	rps12	Brassica_campestris_var._parachinensis vs NC_016118.1
0.211676	rps12	Brassica_campestris_var._parachinensis vs NC_016120.1
NA	rps12	Brassica_campestris_var._parachinensis vs NC_016123.1
0.211676	rps12	Brassica_campestris_var._parachinensis vs NC_029182.1
0.331347	rps12	Brassica_campestris_var._parachinensis vs NC_037304.1
NA	rps12	Brassica_campestris_var._parachinensis vs PP579759.1
NA	rps14	Brassica_campestris_var._parachinensis vs NC_008285.1
NA	rps14	Brassica_campestris_var._parachinensis vs NC_016118.1
0	rps14	Brassica_campestris_var._parachinensis vs NC_016120.1
NA	rps14	Brassica_campestris_var._parachinensis vs NC_016123.1
NA	rps14	Brassica_campestris_var._parachinensis vs NC_029182.1
NA	rps14	Brassica_campestris_var._parachinensis vs NC_037304.1
NA	rps14	Brassica_campestris_var._parachinensis vs PP579759.1
NA	rps3	Brassica_campestris_var._parachinensis vs NC_008285.1
NA	rps3	Brassica_campestris_var._parachinensis vs NC_016118.1
0	rps3	Brassica_campestris_var._parachinensis vs NC_016120.1
NA	rps3	Brassica_campestris_var._parachinensis vs NC_016123.1
0.334141	rps3	Brassica_campestris_var._parachinensis vs NC_029182.1
0.345086	rps3	Brassica_campestris_var._parachinensis vs NC_037304.1
0.882862	rps3	Brassica_campestris_var._parachinensis vs PP579759.1
NA	rps4	Brassica_campestris_var._parachinensis vs NC_008285.1
NA	rps4	Brassica_campestris_var._parachinensis vs NC_016118.1
NA	rps4	Brassica_campestris_var._parachinensis vs NC_016120.1
NA	rps4	Brassica_campestris_var._parachinensis vs NC_016123.1
NA	rps4	Brassica_campestris_var._parachinensis vs NC_029182.1
0.379873	rps4	Brassica_campestris_var._parachinensis vs NC_037304.1
NA	rps4	Brassica_campestris_var._parachinensis vs PP579759.1
NA	rps7	Brassica_campestris_var._parachinensis vs NC_008285.1
NA	rps7	Brassica_campestris_var._parachinensis vs NC_016118.1
NA	rps7	Brassica_campestris_var._parachinensis vs NC_016120.1
NA	rps7	Brassica_campestris_var._parachinensis vs NC_016123.1
NA	rps7	Brassica_campestris_var._parachinensis vs NC_029182.1
0	rps7	Brassica_campestris_var._parachinensis vs NC_037304.1
NA	rps7	Brassica_campestris_var._parachinensis vs PP579759.1

## Sheet: Table S7
Tatle S6 Mutation statistics and diversity analysis of genomic regions in the choy sum mitochondrial genome.
#No.	Region	Pi	Total number of mutations	Region length
1	atp1	0.00068	3	1524
2	atp4	0.00329	5	579
3	atp6	0.007	22	1056
4	atp8	0.0018	3	477
5	atp9	0.00222	2	225
6	ccmB	0.00121	3	621
7	ccmC	0.00091	2	771
8	ccmFc	0.023	81	1365
9	ccmFn	0.00672	30	1740
10	cob	0.00094	3	1182
11	cox1	0.00187	8	1584
12	cox2	0.0241	52	1324
13	cox3	0.00157	5	798
14	matR	0.00246	18	2034
15	mttB	0.0045	5	843
16	nad1	0.00119	2	1296
17	nad2	0.01705	44	1467
18	nad3	0.0041	4	360
19	nad4	0.01677	34	1488
20	nad4L	0.00165	2	303
21	nad5	0.00235	9	2010
22	nad6	0.0004	1	618
23	nad7	0.00321	6	1185
24	nad9	0.0028	5	573
25	rpl16	0.00115	1	540
26	rpl2	0.00634	22	1053
27	rpl5	0.00301	6	558
28	rps12	0.00888	12	378
29	rps14	0.0011	1	303
30	rps3	0.00827	39	1671
31	rps4	0.00154	6	1089
32	rps7	0.00056	1	447
33	rrn18	0.01636	120	1946
34	rrn26	0.00344	42	3185
35	rrn5	0.00242	1	121

## Sheet: Table S8
Table S8 Fragments found to be shared by choy sum’s chloroplast genome and its mitogenome.
Query-chloroplast	Subject-mitogenome	Identity (%)	length(bp)	Number of mismatches(bp)	Number of gap openings	Start of alignment in query	End of alignment in query	Start of alignment in subject	End of alignment in subject	Expect value	Bitscore	Gene(Chloroplast)	Gene(Mitochondrial)
Chloroplast	1	98.262	2186	33	1	23006	25191	108053	110233	0	3821	rpoB(partical: 67.91%)
Chloroplast	1	97.339	1879	34	6	91633	93499	33492	31618	0	3179	ycf2(partical: 12.05%); ycf15; trnL-CAA	trnL-CAA
Chloroplast	1	97.339	1879	34	6	143265	145131	31618	33492	0	3179	trnL-CAA; ycf15; ycf2(partical: 12.05%)	trnL-CAA
Chloroplast	1	96.41	1365	39	3	53574	54933	142589	141230	0	2241	rbcL(partical: 77.50%)
Chloroplast	1	99.655	1159	4	0	108068	109226	63319	62161	0	2119	trnN-GUU; ycf1(partical: 73.76%)	trnN-GTT
Chloroplast	1	99.655	1159	4	0	127538	128696	62161	63319	0	2119	ycf1(partical: 14.29%); trnN-GUU	trnN-GTT
Chloroplast	1	96.055	659	20	3	40169	40825	38184	37530	0	1068	psaA(partical: 29.16%)
Chloroplast	1	96.943	229	6	1	103752	103979	89675	89447	1.32e-105	383	rrn23(partical: 7.58%)
Chloroplast	1	96.943	229	6	1	132785	133012	89447	89675	1.32e-105	383	rrn23(partical: 7.58%)
Chloroplast	1	74.374	878	170	43	135616	136468	210650	209803	8.10e-88	324	rrn16(partical: 57.21%)	rrn18(partical: 45.91%)
Chloroplast	1	74.374	878	170	43	100296	101148	209803	210650	8.10e-88	324	rrn16(partical: 57.21%)	rrn18(partical: 45.91%)
Chloroplast	1	98.901	91	1	0	38692	38782	48932	49022	1.87e-39	163	psaB(partical: 1.22%); psaA(partical: 1.73%)
Chloroplast	1	86.713	143	11	8	65122	65263	34481	34346	4.05e-36	152	trnW-CCA	trnW-CCA
Chloroplast	1	97.297	74	2	0	29507	29580	71853	71780	2.45e-28	126	trnD-GUC	trnD-GTC
Chloroplast	1	85.593	118	17	0	65456	65573	34130	34013	8.82e-28	124	trnP-UGG(partical: 86.49%)
Chloroplast	1	92.208	77	6	0	50950	51026	52691	52615	2.47e-23	110	trnM-CAU	trnM-CAT
Chloroplast	1	100	43	0	0	100386	100428	117447	117405	1.94e-14	80.5	rrn16(partical: 2.88%)
Chloroplast	1	100	43	0	0	136336	136378	117405	117447	1.94e-14	80.5	rrn16(partical: 2.88%)
Chloroplast	1	85.526	76	7	3	85433	85507	5573	5501	2.51e-13	76.8	trnI-CAU	ccmC(partical: 1.88%); trnI-AAT
Chloroplast	1	85.526	76	7	3	151257	151331	5501	5573	2.51e-13	76.8	trnI-CAU	ccmC(partical: 1.88%); trnI-AAT
Chloroplast	1	97.619	42	1	0	134347	134388	17596	17555	3.24e-12	73.1	trnI-GAU(partical: 4.77%)
Chloroplast	1	97.619	42	1	0	102376	102417	17555	17596	3.24e-12	73.1	trnI-GAU(partical: 4.77%)
